# Supplementary material for: COX4-like, a Nuclear-Encoded Mitochondrial Gene Duplicate, Is Essential for Male Fertility in Drosophila melanogaster
Source: Genes (Basel). 2022 Feb 25;13(3):424. doi: 10.3390/genes13030424 (PMC8950493; doi:10.3390/genes13030424)
Supplement: Supplementary file 1 [file genes-13-00424-s001.zip]

Archive with 1 entries (1 files):
- genes-1587006-supplementary.pdf
